# Supplementary material for: Sex-dependent effects of psychedelics: review of evidence from rodent models
Source: Front Psychiatry. 2026 Jul 15;17:1824073. doi: 10.3389/fpsyt.2026.1824073 (PMC13415512; doi:10.3389/fpsyt.2026.1824073)
Supplement: Supplementary file 5 [file Table5.xlsx]

## Sheet: Arkusz1
Author/Year	Substance	General Effects	Males	Females
Jaster et al., 2022	DOI	Effect on 5-HT2A receptors and pharmacokinetics	Higher brain and plasma DOI concentrations at 30 and 60 min after drug administration	Lower brain and plasma DOI concentrations despite comparable or heightened HTR rates
		Effect on head-twitch behavior	Lower HTR in C57BL/6J mice; Similar HTR in 129S6/SvEv mice	More HTR in C57BL/6J mice; Similar HTR in 129S6/SvEv mice
Miliano et al., 2019	25I-NBOMe	Effects on dopaminergic and serotonergic transmissions, sensorimotor modifications, and temperature regulation	Stronger 5-HT response in mPFC; DA increase in NAc core; Analgesic effect at high dose	Greater increase in DA levels in mPFC; Core body temperature significantly affected
Effinger et al., 2023	Psilocin	Effects on central amygdala activity and reactivity	Time-dependent decreases in reactivity as early as 2 days and lasting to 28 days post administration	Increased stimulus-specific CeA reactivity; No time-dependent decreases in reactivity
Shao et al., 2021	Psilocybin, ketamine	Effects on dendritic spine growth and stress-related behavioral deficits	Spine formation rate increased by 4% ± 2%	Spine formation rate increased by 8% ± 2%
Villalba et al., 2024	Noribogaine	Effects on locomotion and gene expression in 5-HT2AR knockout (KO) and wild type (WT) mice	Reduced locomotor activity in both WT and KO; KO mice: increased Npas4, Egr1 (10 mg/kg), increased cFos, GRIA1 (40 mg/kg); WT mice: increased 5-HT2AR, GRIN2A (10 mg/kg); Reduced NMDA-mediated current (40 mg/kg) in WT	Locomotor reduction only in KO group; WT mice: increased Egr1, cFos, 5-HT2AR (40 mg/kg); KO mice: increased Npas4, GRIN2A (10 mg/kg); No change in NMDA-mediated current
Biosca-Brull et al., 2024	Ibogaine	Effects on gene expression in frontal cortex after single dose treatment	Changes in 8 genes (e.g., Gm51898, Cbln4, Il1rn); Higher Cbln2 and Cbln4 expression compared to females	Changes in 28 genes (e.g., Nptx2, Gabarap11, Tnfrsf25, Cdkn1a); Lower Cbln2 and Cbln4 expression compared to males
Dickinson & Curzon, 1986	PCA, 5-MeODMT	5-HT-mediated behavioral responses	Less pronounced tremor after PCA compared to females	More pronounced tremor after PCA; Similar responses to 5-MeO-DMT as males
Roberts et al., 2023	Psilocybin	Effects on decision-making, motivation, and head twitches	Increased head twitches confirming drug effectiveness; No significant sex differences in decision-making or motivation	Increased head twitches confirming drug effectiveness; No significant sex differences in decision-making or motivation
Páleníček et al., 2010	LSD	Effects on locomotor activity, exploratory behavior, and prepulse inhibition	Reduced locomotor activity; Increased thigmotaxis; Disrupted PPI	MD females: Reduced locomotor activity (less pronounced than males); Lower thigmotaxis; Disrupted PPI. EP females: Increased locomotion in second half of testing; Lower thigmotaxis; Increased rearing after 5 µg/kg dose; No PPI disruption
Tylš et al., 2016	Psilocin	Effects on behavior and sensorimotor gating with analysis of receptor involvement	Dose-dependent reduction in locomotor activity; Less time spent in center of arena; Less time sniffing; Fewer wet dog shakes	Less affected by locomotor inhibitory effects; More time spent in center; More time sniffing; More wet dog shakes (especially at 0.25 mg/kg)
Vohra et al., 2022	DOI, LSD, apomorphine, SKF-82,958	Effects on prepulse inhibition (PPI) and startle response	DOI changed startle and increased PPI; Positive relation between PPI and startle; LSD increased PPI without affecting startle	DOI increased PPI without changing startle; Negative relation between PPI and startle
Zylko et al., 2025	Psilocybin	Acute responses and longer-term behavioral outcomes	Fewer head twitch responses (HTR); No differences in anxiety behaviors or reversal learning	Significantly more HTR; Enhancement modulated by hormonal state (diestrus > proestrus); No differences in anxiety behaviors or reversal learning
Meehan & Schechter, 1998	LSD	Effects on conditioned place preference	Conditioned place preference observed when confined to non-preferred location after LSD	No conditioned place preference observed
Kennett et al., 1986	5-MeODMT	Effects of restraint stress on behavior and serotonin metabolism	Decreased movement and increased defecation after single stress; Adaptation to repeated stress; Increased sensitivity to 5-MeO-DMT	Less impacted by single stress; No adaptation to repeated stress; No increased sensitivity to 5-MeO-DMT; Lower 5-HIAA concentrations in brain regions
Alper et al., 2023	Psilocybin	Effects on voluntary alcohol consumption	Decreased alcohol consumption and preference in dose-dependent manner for 3 days post-administration	No significant effect on alcohol consumption or preference at any dose or time point
Cameron et al., 2019	DMT	Effects of chronic, intermittent low doses on mood, anxiety, cognition, and social interaction	Increased body weight; No change in dendritic spine density; Decreased estradiol levels (nearly 50%, not statistically significant)	No change in body weight; Significant reduction in dendritic spine density in layer V pyramidal neurons in PFC
Kelly et al., 2023	4-OH-DiPT	Pharmacological profile and effects on fear extinction learning	Decreased freezing responses to conditioned cues; No significant differences in avoidance behaviors	Decreased freezing responses to conditioned cues with higher potency than males; Reduced avoidance behaviors in light-dark box, elevated plus maze, and novelty-suppressed feeding test
Farinha-Ferreira et al., 2025	Psilocybin	Interaction between psilocybin and acute restraint stress on anxiety- and depressive-like behaviors	Increased HTR; Anxiolytic effects completely blocked by stress; Highest corticosterone response with stress + psilocybin combination	Greater HTR effect; Partial maintenance of anxiolytic effects under stress; Similar corticosterone elevations across all conditions (psilocybin, stress, or combination)
